# Supplementary material for: NK Cell Activation by Platinum Boosts Immunotherapy in HR+/HER2− Breast Cancer
Source: Adv Sci (Weinh). 2026 Feb 15;13(20):e18978. doi: 10.1002/advs.202518978 (PMC13067780; doi:10.1002/advs.202518978)
Supplement: Supplementary file 2 — Supporting Table: advs74202‐sup‐0002‐TableS1‐S6.xlsx. [file ADVS-13-e18978-s002.xlsx]

## Sheet: Table S1
Table S1. Patient information of scRNA-seq cohort.
Patient study ID	Age	Gender	Histology	cT	cN	M	RCB	Efficacy
FUSCC_01	45	Female	Invasive Micropapillary Carcinoma	2	2	0	2	R
FUSCC_02	53	Female	Invasive Ductal Carcinoma	2	0	0	3	NR
FUSCC_03	40	Female	Invasive Ductal Carcinoma	2	3	0	1	R
FUSCC_04	63	Female	Invasive Ductal Carcinoma	4	2	0	2	R
FUSCC_05	48	Female	Invasive Ductal Carcinoma	4	1	0	3	NR
FUSCC_06	56	Female	Invasive Ductal Carcinoma	2	1	0	3	NR
FUSCC_07	38	Female	Invasive Ductal Carcinoma	3	1	0	3	NR
FUSCC_08	52	Female	Invasive Ductal Carcinoma	2	1	0	3	NR
FUSCC_09	39	Female	Invasive Ductal Carcinoma	2	3	0	3	NR
FUSCC_10	43	Female	Invasive Micropapillary Carcinoma	2	2	0	2	R
FUSCC_11	58	Female	Invasive Ductal Carcinoma	2	2	0	2	R
scRNA, Single-cell RNA sequencing; T, tumor size; N, lymph node; M, Metastasis; RCB, residual tumor burden; R, responder; NR, non-responder

## Sheet: Table S2
Table S2. Patient information of FUSCC immunotherapy validation cohort.
Patient study ID	Gender	Histology	cT	cN	M	Efficacy
FUSCC_V01	Female	Invasive Ductal Carcinoma	2	1	0	NR
FUSCC_V02	Female	Invasive Ductal Carcinoma	3	3	0	R
FUSCC_V03	Female	Invasive Ductal Carcinoma	3	1	0	NR
FUSCC_V04	Female	Invasive Ductal Carcinoma	3	2	0	NR
FUSCC_V05	Female	Invasive Ductal Carcinoma	2	2	0	NR
FUSCC_V06	Female	Invasive Lobular Carcinoma	4	1	0	NR
FUSCC_V07	Female	Invasive Ductal Carcinoma	2	2	0	R
FUSCC_V08	Female	Invasive Ductal Carcinoma	1	1	0	R
FUSCC_V09	Female	Invasive Ductal Carcinoma	2	1	0	NR
FUSCC_V10	Female	Invasive Ductal Carcinoma	0	0	0	NR
FUSCC_V11	Female	Invasive Ductal Carcinoma	2	3	0	NR
FUSCC_V12	Female	Invasive Ductal Carcinoma	0	0	0	R
FUSCC_V13	Female	Invasive Ductal Carcinoma	0	0	0	R
FUSCC_V14	Female	Invasive Ductal Carcinoma	0	0	0	R
FUSCC_V15	Female	Invasive Ductal Carcinoma	0	0	0	NR
FUSCC_V16	Female	Invasive Ductal Carcinoma	2	1	0	NR
FUSCC_V17	Female	Invasive Micropapillary Carcinoma	4	2	0	R
FUSCC_V18	Female	Invasive Ductal Carcinoma	0	0	0	NR
FUSCC_V19	Female	Invasive Ductal Carcinoma	0	0	0	NR
FUSCC_V20	Female	Invasive Ductal Carcinoma	3	1	0	R
FUSCC_V21	Female	Invasive Ductal Carcinoma	2	0	0	NR
FUSCC_V22	Female	Invasive Ductal Carcinoma	4	1	0	NR
FUSCC_V23	Female	Invasive Ductal Carcinoma	4	1	0	NR
FUSCC_V24	Female	Invasive Ductal Carcinoma	2	1	0	R
T, tumor size; N, lymph node; M, Metastasis; R, responder; NR, non-responder

## Sheet: Table S3
Table S3. Signatures of steps in Cancer-Immunity Cycle
Signature	Step	Genes
eat_me	Antigen presentation	SLAMF7,MAC1,CALR
dont_eat_me	Antigen presentation	CD47,PD-L1,LILRB2,SIRPA,PD-1
APC_activating	Antigen presentation	FLT3LG,CSF2,CD40,CD40LG
cytokines_proinflame	Antigen presentation	TNF,IL1B,IL1A,IFNA2,IFNB1,IL2,IL12
cytokines_inhib	Antigen presentation	IL10,IL4,IL13
cGAS-STING	Antigen presentation	CGAS,TMEM173,IRF3
Toll-like receptors	Antigen presentation	MYD88,TICAM1,TLR1,TLR10,TLR2,TLR3,TLR4,TLR5,TLR6,TLR7,TLR8,TLR9
RIG-like receptors	Antigen presentation	DDX58,IFIH1,MAVS
C-type lectin receptors	Antigen presentation	CLEC7A,CLEC6A,CLEC4E,CD209,CLEC10A
Nod-like receptors	Antigen presentation	NLRP3,NLRP6,NLRP12,AIM2,PYCARD
Traffic_B cell	Trafficking	CXCR5,CXCL13
Traffic_CD4 T cell	Trafficking	CCL19,CX3CL1,CXCL16
Traffic_CD8 T cell	Trafficking	CCR5,CXCR3,CXCL10,CXCL9,CCL20,CXCL11,CX3CL1,CXCL16
Traffic_Dendritic cell	Trafficking	CCR7,CCL3,CCL4,CCL5,CCL21
Traffic_Macrophage	Trafficking	CSF1,CCL2,CCL3,CCL4,CCL5
Traffic_NK cell	Trafficking	CXCR3,CXCL10,CXCL9,CCL3,CCL4,CCL5,CXCL11,CX3CL1
Angiogenesis	Infiltration	ANGPT,ANGPT2,CDH5,CXCL5,CXCL8,CXCR2,FLT1,KDR,PDGFC,PGF,TEK,VEGFA,VEGFB,VEGFC,VWF
Matrix	Infiltration	COL11A1,COL1A1,COL1A2,COL3A1,COL4A1,COL5A1,ELN,FN1,LAMA3,LAMB3,LAMC2,LGALS7,LGALS9,TNC,VTN
CAF	Infiltration	ACTA2,CD248,COL11A1,COL1A1,COL1A2,COL5A1,COL6A1,COL6A2,COL6A3,CXCL12,FAP,FBLN1,FGF2,FN1,LRP1,LUM,MFAP5,MMP2,MMP3,PDGFRA,PDGFRB
mCAF	Infiltration	ACTA2,TAGLN,MMP11,MYL9,HOPX,POSTN,TPM1,TPM2
TGF-β	Infiltration	TGFBR1,SMAD7,TGFB1,SMURF2,SMURF1,BMPR2,SKIL,SKI,ACVR1,PMEPA1,NCOR2,SERPINE1,JUNB,SMAD1,SMAD6,PPP1R15A,TGIF1,FURIN,SMAD3,FKBP1A,MAP3K7,BMPR1A,CTNNB1,HIPK2,KLF10,BMP2,ENG,APC,PPM1A,XIAP,CDH1,ID1,LEFTY2,CDKN1C,TRIM33,RAB31,TJP1,SLC20A1,CDK9,ID3,NOG,ARID4B,IFNGR2,ID2,PPP1CA,SPTBN1,WWTR1,BCAR3,THBS1,FNTA,HDAC1,UBE2D3,LTBP2,RHOA
HLA I	Recognition	HLA-A,HLA-B,HLA-C,TAP1,TAP2,B2M
HLA II	Recognition	HLA-DPA1,HLA-DPB1, HLA-DQA1,HLA-DQA2,HLA-DQB1,HLA-DQB2,HLA-DRB1,HLA-DRB5
Inhibitory	Recognition	PDCD1,CTLA4,HAVCR2,BTLA,LAG3,TIGIT,ADORA2A,VSIR,CD276,CD274,PDCD1LG2,CD80,CD86,LGALS9,TNFRSF14,PVR
Stimulatory	Recognition	TNFRSF4,CD154,ICOS,CD27,TNFRSR18,TNFRSF9,CD226,TNFSF4,CD40,ICOSLG,CD70,TNFSF18,TNFSF9,NECTIN2
CYT	Killing	GZMA,PRF1
IFNg-6	Killing	IDO1,CXCL10,CXCL9,HLA-DRA,IFNG,STAT1
IFNg expanded immune 18	Killing	CD3D,IL2RG,NKG7,CIITA,HLA-E,CD3E,CXCR6,CCL5,LAG3,TAGAP,GZMK,CD2,IDO1,CXCL10,HLA-DRA,STAT1,CXCL13,GZMB
Effector T-cell	Killing	GZMA,GZMB,PRF1,IFNG,EOMES,CD8A
IFNg/Effector T-cell	Killing	CD8A,GZMA,GZMB,IFNG,EOMES,CXCL9,CXCL10,TBX21

## Sheet: Table S4
Table S4. Antibodies for western blot, immunohistochemistry, flow cytometry, and in-vivo experiments.
Name	Company	Use	Dilution	Cat #	clone
CD8a	Servicebio	IHC	1:1500	GB12068	/
αSMA	Servicebio	IHC	1:200	GB13044	/
Mo&Rb	Genetech	IHC	/	GK6007	/
Granzyme B	Abcam	mIHC	1:3000	ab255598	/
CD56	Abcam	mIHC	1:2000	ab75813	/
p65	Cell Signaling	WB	1:1000	8242	/
p-p65	Cell Signaling	WB	1:1000	3033	/
GAPDH	Proteintech	WB	1:10000	10494-1-AP	/
HRP-linked anti-rabbit antibodies	Proteintech	WB	1:5000	SA00001-2	/
TruStain FcX™ (anti-mouse CD16/32) Antibody	BioLegend	FC	1.0 µg per million cells in 100 µl	101320	93
APC/Fire™ 750 anti-mouse CD45 Antibody	BioLegend	FC	0.25 µg per million cells in 100 µl	103154	30-F11
FITC anti-mouse CD8a	BioLegend	FC	1.0 µg per million cells in 100 µl	100706	53-6.7
PerCP/Cyanine5.5 anti-mouse CD3 Antibody	BioLegend	FC	1.0 µg per million cells in 100 µl	100218	17A2
PE/Cyanine7 anti-mouse CD49b	BioLegend	FC	0.5 µg per million cells in 100 µl	108922	DX5
PE anti-human/mouse Granzyme B	BioLegend	FC	5 µl per million cells in 100 µl	372208	QA16A02
APC anti-mouse Perforin Antibody	BioLegend	FC	0.5 µg per million cells	154404	S16009B
PE/Cyanine7 anti-human/mouse Granzyme B Recombinant Antibody	BioLegend	FC	5 µl per million cells in 100 µl	372213	QA16A02
APC/Fire™ 750 anti-human Perforin Antibody	BioLegend	FC	5 µl per million cells in 100 µl	353317	B-D48
FITC anti-human CD107a (LAMP-1) Antibody	BioLegend	FC	5 µl per million cells in 100 µl	328606	H4A3
APC anti-human IFN-γ Antibody	BioLegend	FC	5 µl per million cells in 100 µl	502511	4S.B3
Alexa Fluor® 700 anti-human CD45 Antibody	BioLegend	FC	1.0 µg per million cells in 100 µl	304024	HI30
PE anti-human CD56 (NCAM) Antibody	BioLegend	FC	5 µl per million cells in 100 µl	318306	HCD56
Zombie Aqua™ Fixable Viability Kit	BioLegend	FC	1 µl per million cells in 100 µl	423101	/
Zombie Red™ Fixable Viability Kit	BioLegend	FC	1 µl per million cells in 100 µl	423110	/
PerCP/Cyanine5.5 anti-mouse F4/80	BioLegend	FC	1.0 µg per 106 cells in 100 µl	123128	BM8
FITC anti-mouse/human CD11b	BioLegend	FC	0.25 µg per 106 cells in 100 µl	101206	M1/70
Brilliant Violet 421™ anti-mouse Ly-6G	BioLegend	FC	0.5 µg per million cells in 100 µl	127627	1A8
PE/Cyanine7 anti-mouse Ly-6C	BioLegend	FC	0.06 µg per million cells in 100 µl	128017	HK1.4
InVivoMab anti-mouse PD-1	BioXCell	In vivo	/	BE0146	/
InVivoMab rat IgG2a isotype control	BioXCell	In vivo	/	BE0089	/
Ultra-LEAF™ Purified anti-Asialo-GM1 Antibody	BioLegend	In vivo	/	146002	/

## Sheet: Table S5
Table S5. Primers for RT-qPCR
Primer	Species	Sequence
CCL3-Forward	Human	ACTTTGAGACGAGCAGCCAGTG
CCL3-Reverse	Human	TTTCTGGACCCACTCCTCACTG
CCL4-Forward	Human	GCTTCCTCGCAACTTTGTGGTAG
CCL4-Reverse	Human	GGTCATACACGTACTCCTGGAC
CCL5-Forward	Human	CCTGCTGCTTTGCCTACATTGC
CCL5-Reverse	Human	ACACACTTGGCGGTTCTTTCGG
GZMB-Forward	Human	CGACAGTACCATTGAGTTGTGCG
GZMB-Reverse	Human	TTCGTCCATAGGAGACAATGCCC
PRF1-Forward	Human	ACTCACAGGCAGCCAACTTTGC
PRF1-Reverse	Human	CTCTTGAAGTCAGGGTGCAGCG
IFNG-Forward	Human	GAGTGTGGAGACCATCAAGGAAG
IFNG-Reverse	Human	TGCTTTGCGTTGGACATTCAAGTC
ACTB-Forward	Human	CACCATTGGCAATGAGCGGTTC
ACTB-Reverse	Human	AGGTCTTTGCGGATGTCCACGT
CCL3-Forward	Mouse	ACTGCCTGCTGCTTCTCCTACA
CCL3-Reverse	Mouse	ATGACACCTGGCTGGGAGCAAA
CCL4-Forward	Mouse	ACCCTCCCACTTCCTGCTGTTT
CCL4-Reverse	Mouse	CTGTCTGCCTCTTTTGGTCAGG
CCL5-Forward	Mouse	CCTGCTGCTTTGCCTACCTCTC
CCL5-Reverse	Mouse	ACACACTTGGCGGTTCCTTCGA
ACTB-Forward	Mouse	CATTGCTGACAGGATGCAGAAGG
ACTB-Reverse	Mouse	TGCTGGAAGGTGGACAGTGAGG
RT-qPCR, Quantitative Real-Time Polymerase Chain Reaction

## Sheet: Table S6
Table S6. Information of chemotherapeutics agents.
Chemicals	Source	Identifiers	Solvent in vitro	Stock concentration	working concentration	Final solvent (%)
Cisplatin	MedChem	HY-17394	DMF	10 mM	0.5 μM	0.005% DMF
Carboplatin	Sigma–Aldrich	C2538	water	10 mM	5 μM	-
Paclitaxel	Selleck Chemicals	S1150	DMSO	50 mM	5 nM	0.00001% DMSO
Doxorubicin	Selleck Chemicals	E2516	water	100 mM	0.05 μM	-
Abemaciclib	Selleck Chemicals	S5716	DMSO	10 mM	0.01 μM	0.0001% DMSO
Gemcitabine	Selleck Chemicals	S1714	DMSO	100mM	0.001 μM	0.00001% DMSO
Cyclophosphamide	MedChem	HY-17420	DMSO	300 mM	100 μM	0.033% DMSO
