# Supplementary material for: NK Cell Activation by Platinum Boosts Immunotherapy in HR+/HER2− Breast Cancer
Source: Adv Sci (Weinh). 2026 Feb 15;13(20):e18978. doi: 10.1002/advs.202518978 (PMC13067780; doi:10.1002/advs.202518978)
Supplement: Supplementary file 3 — Supporting Table: advs74202‐sup‐0003‐TableS7.xlsx. [file ADVS-13-e18978-s003.xlsx]

## Sheet: Figure 3G
		6	9	12	15
PBS	1	16.8	17.7	18	18.3
	2	17.4	17.4	18.1	18.6
	3	17.1	18	18.5	18.7
	4	18.5	19.3	21.1	21
	5	17.9	19.6	21.3	20.9
	6	18.3	19	19.7	19.7
anti-Asialo-GM1	1	18.3	18.8	20	20.3
	2	18.1	18.4	18.5	19
	3	19.4	19.9	20.4	20.5
	4	15.8	16.3	17.3	17.6
	5	18.4	18.9	18.8	19.3
	6	18.9	20.1	20.7	20.5

## Sheet: Figure 3H
		6	9	12	15	18
IgG	1	17.1	17.7	18.1	18.4	19
	2	18.6	19.1	19.4	19.7	20.5
	3	18.2	18.5	19.6	19.2	20.1
	4	19.4	19.1	20.1	19.9	20
	5	17.9	18.4	18.9	19.2	20.1
	6	19.7	20	20.9	21	21.2
anti-PD-1	1	18.7	19.5	20.1	19.9	20.3
	2	22.3	21.5	21.8	22.3	22
	3	21.6	22.3	22.3	22.1	22.4
	4	19.6	19.9	19.5	20.7	21.1
	5	20.9	21.8	22.3	22.4	22.6
	6	20.3	20	20.7	21.2	21.5
anti-Asialo-GM1	1	19.5	21	21.6	21.9	21.6
	2	19.1	19.9	20.9	19.5	19
	3	18.8	18.6	19.6	20.3	20.7
	4	19.3	19.9	20.3	20.5	20.9
	5	19.2	20	20.7	21.1	21.3
	6	20	19.8	20.2	20	19.2
anti-PD-1+anti-Asialo-GM1	1	19.5	20.5	21.4	21.4	22.1
	2	17.4	17.6	17.2	18.5	19
	3	17.8	18.8	18.9	18.9	19.2
	4	18.9	18.9	19.7	19.1	18.3
	5	18.9	20.1	20.1	20.3	20.6
	6	19	20	20.6	20.2	20.8

## Sheet: Figure 3I
		6	9	12	15	18
IgG	1	20.3	20.4	20.6	20.3	20.5
	2	21.3	21.8	21.8	21.9	22
	3	19.2	20	19.4	19.9	20.3
	4	21.5	21.4	21.6	21.9	20.3
	5	17.6	18.5	18.7	18.5	19.2
	6	19	18.9	17.4	19.1	19.4
anti-PD-1	1	19.1	19.7	19.8	20.9	21
	2	20.3	20.8	21.2	21	21
	3	20.7	20.7	20.8	21.1	20
	4	19.4	20	20.1	20.2	20
	5	19.4	19.8	19.5	20.1	20.5
	6	22.5	21.2	20.3	21.6	21
anti-Asialo-GM1	1	22.5	22.9	22	22.4	23
	2	20.8	21.9	21.6	21.7	22
	3	19.9	20.6	21.2	21.5	21.9
	4	22.5	22.5	22.6	23.3	23.7
	5	21.4	21.5	20.1	20.8	21
	6	20.2	20.3	21.1	21.3	21.8
anti-PD-1+anti-Asialo-GM1	1	20.9	21.1	21.5	22.4	22.7
	2	20.9	20.9	19.5	20.2	20.2
	3	19.5	19.9	20.3	20.5	21
	4	20.2	20.8	21.3	22	22.3
	5	19.4	19.7	20.5	20.6	20.7
	6	19.7	20.5	20	19.2	18.8

## Sheet: Figure 6B
		6	9	12	15	18	20
IgG	1	20	20.5	20.5	20.5	22	22
	2	20.5	20.5	21	20.5	21.5	21.5
	3	18.5	18.5	19	19	19.5	20
	4	21	20.5	21.5	21	21	22.5
	5	22.5	22.5	23	22.5	22.5	23
	6	19.5	20	20	20	21	22.5
anti-PD-1	1	20.5	21.5	21.5	22	21.5	22
	2	21.5	22	22	22	22	23
	3	21.5	21	20.5	19.5	20	20
	4	20.5	21.5	21	21	21.5	22.5
	5	22	22	22	22	21.5	22.5
	6	20	20	21	21	22	22.5
CBP	1	20.5	20.5	22	21.5	21	21.5
	2	20.5	20	20.5	20	19	19.5
	3	21	20.5	21.5	21.5	20.5	21
	4	21	21	22	21.5	20.5	21
	5	19.5	18.5	19.5	18.5	18.5	18.5
	6	18	18	18	17.5	18	18
CBP+anti-PD-1	1	20	19.5	21	20	20	20
	2	21.5	21.5	22.5	22	21	22.5
	3	20	20.5	21	20.5	20	22
	4	21	20.5	22	21	20	23
	5	19	18.5	19.5	19.5	18.5	20
	6	21.5	21.5	23	23	21.5	23.5
DDP	1	21	20.5	21.5	20.5	19	19.5
	2	19	18	19	19	19	19
	3	20.5	20.5	20.5	19.5	18	18.5
	4	21	20.5	21	20.5	18.5	19
	5	20	19.5	20	19.5	19	19
	6	20	20.5	21.5	21	20	20
DDP+anti-PD-1	1	20	19.5	20	18	18	19
	2	20.5	20	19.5	18.5	17.5	19
	3	19.5	19.5	20	20	19	21
	4	21	19.5	19.5	18.5	18.5	21
	5	21.5	20.5	20.5	20	19	21
	6	21.5	20.5	21	19.5	19	21.5

## Sheet: Figure 6C
		6	9	12	15	18	20
IgG	1	17	17	17.2	17.5	18.2	18.8
	2	16.5	16.5	17.7	17.6	17.8	18.7
	3	17.5	17.5	18.8	18.5	19.6	20.7
	4	17	17	17.7	17.7	17.9	18.8
	5	17.5	17.5	18.1	18.3	18.8	20.2
	6	19	18.5	18.6	18.8	19.9	20.8
anti-PD-1	1	16.5	17	17.5	17.7	18.3	19.1
	2	16.5	16.5	17.3	17.6	17.7	18.8
	3	18.5	18.5	19.5	19.5	19.8	21.5
	4	17	17.5	17.6	17.6	17.9	19.2
	5	16.5	17	16.9	17.1	17.4	18.3
	6	16	16	16.4	16.8	17.8	18.2
CBP	1	17.5	18	17	18.2	18.7	18.7
	2	17.5	17.5	16.5	17.3	18.3	18.2
	3	18	18	17.7	18.2	18.6	17.7
	4	16.5	17	16.4	17	17.3	16.3
	5	17	16.5	16.6	16.7	17.4	17.4
	6	18	18	17.8	17.4	17.1	17.2
CBP+anti-PD-1	1	18.5	19	18	18	17.8	17.6
	2	17	17	16.3	17	18.1	17.7
	3	17	17.5	17.1	17.5	18	17.5
	4	17.5	18	17.4	17.9	18.2	17.5
	5	17.5	17	16.1	16.3	17	16.5
	6	17.5	18	17	17	17.2	17
DDP	1	16.5	16	16	16	16.2	15.4
	2	17.5	17.5	17.1	17.2	17.5	16.7
	3	17	17.5	17.1	17	16.9	16.1
	4	17	16	15.6	15.7	15.9	15.6
	5	17.5	18	17.4	17.4	17.6	17.2
	6	18	18	17.7	17.5	17.5	17
DDP+anti-PD-1	1	17	17.5	17.5	17.2	16.7	16.4
	2	18	18	17.6	17.2	17	17.3
	3	18	18	17.4	17.3	17.3	17.2
	4	16.5	17	15.7	16	16	15.9
	5	17	18	17	17	16.8	16.2
	6	18.5	19	18.9	18.8	18.7	18.3

## Sheet: Figure 6F
		6	9	12	15	18	21
IgG	1	20	20	20.5	20.5	21	21.5
	2	19.5	20	20.5	21	21	21.5
	3	20	20.5	20.5	21	21	21.5
	4	19	19.5	20	20.5	20.5	20
	5	20.5	20.5	21	21	21.5	21.5
	6	19.5	20	20.5	20.5	21	21
anti-Asialo-GM1	1	20	20.5	20.5	20.5	21	21
	2	20	21	21.5	22	21.5	22
	3	20.5	20.5	21	21.5	21.5	22
	4	19.5	20	20	20.5	20.5	21
	5	20	20.5	21	21	20.5	20.5
	6	20	20.5	20.5	21	20.5	20
anti-PD-1+CBP	1	19.5	20.5	20.5	20.5	20	19
	2	19	20.5	21	20.5	20	19.5
	3	20	20.5	21	20.5	19	18.5
	4	20.5	21	21	20.5	20.5	20
	5	18.5	19	20	19.5	18.5	17.5
	6	20	20.5	20	19.5	19.5	19.5
anti-Asialo-GM1+anti-PD-1+CBP	1	20	20	20.5	20	19	19.5
	2	20.5	21	21	20.5	20	20
	3	21	21.5	22	21.5	21	19.5
	4	20.5	21	21.5	21	21	20
	5	20	20.5	20.5	20	20	19
	6	19	19.5	20	20	20	19
